# Supplementary material for: Integrated Characterization by EDS and Roughness as a Diagnostic Tool for Dental Enamel Degradation: An In Vitro Study
Source: Bioengineering (Basel). 2026 Jan 12;13(1):85. doi: 10.3390/bioengineering13010085 (PMC12837259; doi:10.3390/bioengineering13010085)
Supplement: Supplementary file 1 [file bioengineering-13-00085-s001.zip]

Archive with 1 entries (1 files):
- bioengineering-4024428-supplementary.pdf
